# Supplementary material for: Identification of technology frontiers of artificial intelligence-assisted pathology based on patent citation network
Source: PLoS One. 2022 Aug 22;17(8):e0273355. doi: 10.1371/journal.pone.0273355 (PMC9394838; doi:10.1371/journal.pone.0273355)
Supplement: S1 File — (XLSX) [file pone.0273355.s001.xlsx]

## Sheet: Patent information
Period	Technology Frontiers	Patent Number	DWPI -Tiitle	Inventors	Patent Assignees
1992-2000	Systems and methods for image data processing in computerized tomography (CT)	WO9507509-A1; AU9476482-A; EP722588-A1; AU684546-B; US5741215-A; EP722588-B1; DE69432023-E	Model stereo-lithographic construction - using CT scan data to provide prostheses and anatomical pathology models	DURSO P S; D'URSO P S	UNIV QUEENSLAND (UYQU-C); UNIV QUEENSLAND (UYQU-C); UNIV QUEENSLAND (UYQU-C)
		US5357429-A	Three-dimensional model generation for computerised tomography - using multiple scan planes, each at different set angle w.r.t. longitudinal axis of scanner/imaged object, with model generated from selected two-dimensional data set	LEVY R A	LEVY R A (LEVY-Individual)
		US5452407-A	Image data conversion to vector data using CT scanning systems to generate point data and surface tracking to allow B spline polygon to be generated and passed to CAD system	Crook, David F.	AMEI Technologies Inc
	Immunohistochemistry	WO200139722-A2; AU200120530-A; EP1234031-A2; US6803192-B1; US2005059051-A1; AU784634-B2; US2009274666-A1; US2009317368-A1; WO200139722-A3; US2012064626-A1; US8460927-B2; US2013330329-A1; US8981063-B2; US9062112-B2; US2015232533-A1; US2016096889-A1; US2016096890-A1; EP1234031-B1; ES2629683-T3; EP3225632-A1; EP1234031-A4; US2018201684-A1; CA3016482-A1; EP3225632-B1; EP1234031-B2	Novel DNA encoding immunoregulatory molecule B7-H1, is useful for co-stimulating a T cell for augmenting immunoregulation and for controlling pathologic cell mediated conditions	CHEN L	MAYO FOUND MEDICAL EDUCATION&RES (MAYO-C); MAYO FOUND MEDICAL EDUCATION RES (MAYO-C); MAYO FOUND MEDICAL EDUCATION&RES (MAYO-C); MAYO FOUND MEDICAL EDUCATION&RES (MAYO-C); CHEN L (CHEN-Individual); MAYO FOUND MEDICAL EDUCATION & RES (MAYO-C); MAYO FOUND MEDICAL EDUCATION & RES (MAYO-C); MAYO FOUND MEDICAL EDUCATION & RES (MAYO-C); MAYO FOUND MEDICAL EDUCATION & RES (MAYO-C)
		WO200031534-A1; AU200020247-A; US6165734-A; EP1131631-A1; JP2002530676-W; IL142567-A; EP1131631-B1; DE69940270-E; EP1131631-A4	In situ analysis of a biological sample comprises using immunohistochemical stains, histological stains and/or DNA ploidy stains together with spectral imaging techniques	GARINI Y; MCNAMARA G; SOENKSEN D G; CABIB D; BUCKWALD R A; SOENKSEN D; BUCKWALD R	APPLIED SPECTRAL IMAGING LTD (SPEC-Non-standard); APPLIED SPECTRAL IMAGING LTD (SPEC-Non-standard); APPLIED SPECTRAL IMAGING LTD (SPEC-Non-standard)
2001-2015	Spectral analysis methods of biomacromolecules	US6225047-B1	Identification of analytes that are present in first and second biological samples, includes exposing samples to different selectivity conditions, and detecting analytes in first and second samples by desorption spectrometry	HUTCHENS T W; YIP T	CIPHERGEN BIOSYSTEMS INC (VRML-C)
		US5719060-A	Sample desorption in mass spectrometry - using surface derivatised with affinity capture molecules	YIP T; HUTCHENS T W	BAYLOR COLLEGE MEDICINE (BAYU-C)
		US20030004402-A1	Classifying a biological state from biological data useful for the diagnosis of disease e.g. cancer comprises detecting a discriminatory pattern and applying the pattern to classify known and unknown data samples	Hitt, Ben, A.	ASPIRA WOMEN'S HEALTH INC. (FORMERLY VERMILLION INC CIPHERGEN BIOSYSTEMS INC)
	Pathological information system	US2012087556-A1; US8351676-B2	Computer-implemented feature extraction method for classifying pixels of digitized pathology image involves classifying by system unit or all of digitized pathology image based on determined first region, and determined subsequent regions	DAI S; WANG S; NAKAMURA A; OHASHI T; YOKONO J	DAI S (DAIS-Individual); WANG S (WANG-Individual); NAKAMURA A (NAKA-Individual); OHASHI T (OHAS-Individual); YOKONO J (YOKO-Individual); SONY CORP (SONY-C)
		WO2008005426-A2; US2008166035-A1; WO2008005426-A3; US8077958-B2	Computer-aided pathological diagnosis for classifying cancer cells involves classifying cells in labeled cellular image as cancer cells or non-cancer cells after segmenting de-clustered cellular image	QIAN W; SONG D; ZHUKOV T A; ZHUKOV T	UNIV SOUTH FLORIDA (UYSF-C); UNIV SOUTH FLORIDA (UYSF-C)
		US2002039434-A1; US7027627-B2	Computerized medical decision support system uses computer program product that provides data derived from examination of digital images of tissue specimen according to criteria for histopathological analysis	LEVIN M; HAGLER J; KONFORTI I	LEVIN M (LEVI-Individual); HAGLER J (HAGL-Individual); KONFORTI I (KONF-Individual); ACCURAMED 1999 LTD (ACCU-Non-standard)
	Diagnostic biomarkers	US2011091081-A1	Acquiring data for analyzing expression of biomarkers in cells in their tissue of origin comprises e.g. acquiring image of tissue specimen, segmenting images into individual cells, and determining expression level of biomarkers within cells	SARACHAN B D; REPOFF T P; MCCULLOCH C C; GINTY F M; ROTHNEY M P; PANG Z	GENERAL ELECTRIC CO (GENE-C)
		WO2003019193-A1; AU2002332832-A1; US2005260678-A1; US7297556-B2	Aiding kidney disease diagnosis comprises detecting a protein marker and correlating it with a probable diagnosis of a kidney disease	TOMOSUGI N; SHIWA M; SAITO K	CIPHERGEN BIOSYSTEMS INC (VRML-C); CIPHERGEN BIOSYSTEMS INC (VRML-C); TOMOSUGI N (TOMO-Individual); SHIWA M (SHIW-Individual); SAITO K (SAIT-Individual); VERMILLION INC (VRML-C)
	Molecular pathology diagnosis	WO2010129934-A2; WO2010129934-A3; EP2427575-A2; CN102459636-A; US2012220474-A1; JP2012525855-W; HK1165837-A0; US8669057-B2; US2014228237-A1; JP2016005471-A; CN102459636-B; JP6078339-B2; EP2427575-A4; EP2427575-B1; JP2018029612-A; EP3360978-A2; EP3360978-A3; JP6684775-B2; JP2020108402-A; US10934587-B2; US2021238686-A1	Diagnosing thyroid disease in subject involves providing DNA sample from subject, detecting presence of specific polymorphism, and determining whether the subject has malignant or benign thyroid condition	KENNEDY G; ANDERSON B H; CHUDOVA D I; WANG E T; WANG H; PAGAN M; RABBEE N; WILDE J I; ANDERSON B; CHUDOVA D; WANG E; WILDE J; USPAGAN M; KENNEDY G C	VERACYTE INC (VERA-Non-standard); VERACYTE INC (VERA-Non-standard); VERACYTE INC (VERA-Non-standard); VERACYTE INC (VERA-Non-standard); VERACYTE INC (VERA-Non-standard); VERACYTE INC (VERA-Non-standard)
		WO2008008430-A2; WO2008008430-A3; EP2041317-A2; AU2007272947-A1; JP2009543552-W; CN101657547-A; US2010257618-A1; EP2369017-A1; US8084199-B2; US2012058911-A1; US2012058912-A1; US2012058913-A1; US2012058914-A1; US2012058915-A1; US2012065097-A1; US2012065098-A1; US2012077699-A1; US2012077700-A1; EP2436783-A1; EP2436782-A1; EP2436784-A1; EP2436785-A1; EP2436786-A1; EP2436787-A1; EP2455492-A1; EP24554…	Diagnosing colon cancer-related disease comprises measuring the level of miR gene product in a test sample from the subject	CROCE C M; HARRIS C C; SCHETTER A J; CROCE C; HARRIS C; SCHETTER A	UNIV OHIO STATE RES FOUND (OHIS-C); UNIV OHIO STATE RES FOUND (OHIS-C); US DEPT HEALTH&HUMAN SERVICES (USSH-C); UNIV OHIO STATE RES FOUND (OHIS-C); US DEPT HEALTH & HUMAN SERVICES (USSH-C); UNIV OHIO (UOHI-C); UNIV OHIO STATE RES FOUND (OHIS-C); US DEPT HEALTH&HUMAN SERVICES (USSH-C); US DEPT HEALTH&HUMAN SERVICES (USSH-C); US DEPT HEALTH&HUMAN SERVICES (USSH-C); US DEPT OF HEALTH&HUMAN SERVICES …
	Pathological diagnosis antibody	WO2004094460-A2; US2005064511-A1; EP1616181-A2; JP2006527190-W; US7341838-B2; US2008160540-A1; EP1616181-B1; DE602004022527-E; WO2004094460-A3; EP1616181-A4	New purified brain-type natriuretic peptide (BNP) fragment (e.g. BNP79-108, BNP77-106, BNP39-86 or BNP53-85) for diagnosing cardiovascular diseases such as stroke, congestive heart failure, cardiac ischemia or hypertension	BUECHLER K F; FUNG E T; YIP T; YIP T T; BUECHLER K; FUNG E	CIPHERGEN BIOSYSTEMS INC (VRML-C); BIOSITE INC (BIOS-Non-standard); CIPHERGEN BIOSYSTEMS INC (VRML-C); BIOSITE INC (BIOS-Non-standard); CIPHERGEN BIOSYSTEMS INC (VRML-C); BIOSITE INC (BIOS-Non-standard); VERMILLION INC (VRML-C); VERMILLION INC (VRML-C); BIOSITE INC (BIOS-Non-standard); VERMILLION INC (VRML-C)
		WO200272786-A2; US2003008372-A1; AU2002305052-A1; AU2002305052-A8; US7125703-B2; WO200272786-A3	New transmembrane serine protease 7 (MTSP7) polypeptide for diagnosing neoplastic diseases, monitoring tumor progress or therapeutic effectiveness, or identifying MTSP7 modulators for treating tumors or cancers	MADISON E L; ONG E O	CORVAS INT INC (CORV-C); CORVAS INT INC (CORV-C); DENDREON CORP (DEND-Non-standard)
2016-2021	Digital pathology	WO2020243583-A1; EP3884498-A1; CN113474844-A; KR2022012214-A; US2022084660-A1	Digital pathology system has application module that connects to artificial intelligence processing module and invokes instance of application operable to perform image processing task on histological image associated with patient record	GEORGESCU W; SALIGRAMA K; LUNA C; LAWLER D; LACEY C	LEICA BIOSYSTEMS IMAGING INC (LEIC-Non-standard); LEICA BIOSYSTEMS IMAGING INC (LEIC-Non-standard); LEICA BIOSYSTEMS IMAGING INC (LEIC-Non-standard)
		US2020349707-A1; WO2020223798-A1; CA3138959-A1; EP3963508-A1; US11276172-B2	Image diagnostic system for identifying tissue types in image patch according to hierarchical histological taxonomy, has processor to develop convolutional neural network (CNN) based on training image patches in digital pathology database	HOSSEINI M S; PLATANIOTIS K; CHAN L; HAYES J; DAMASKINOS S; PLATANIOTIS K N	HURON TECHNOLOGIES INT INC (HURO-Non-standard); HURON TECHNOLOGIES INT INC (HURO-Non-standard); HURON TECHNOLOGIES INT INC (HURO-Non-standard)
		CN107665492-A; CN107665492-B	Colorectal panoramic digital pathological image tissue segmentation method based on deep network comprises obtaining a panoramic digital pathology image of the colorectal under magnifying glass	XU J; CAI C; XU H; SU M; SUN M	UNIV NANJING INFORMATION SCI & TECHNOLOG (UNAI-C); UNIV NANJING INFORMATION SCI & TECHNOLOG (UNAI-C)
	Deep Learning Algorithms - Convolutional Neural Networks (CNN)	US2020349707-A1; WO2020223798-A1; CA3138959-A1; EP3963508-A1; US11276172-B2	Image diagnostic system for identifying tissue types in image patch according to hierarchical histological taxonomy, has processor to develop convolutional neural network (CNN) based on training image patches in digital pathology database	HOSSEINI M S; PLATANIOTIS K; CHAN L; HAYES J; DAMASKINOS S; PLATANIOTIS K N	HURON TECHNOLOGIES INT INC (HURO-Non-standard); HURON TECHNOLOGIES INT INC (HURO-Non-standard); HURON TECHNOLOGIES INT INC (HURO-Non-standard)
		CN109086836-A	Convolutional neural network-based cancer pathological image automatic discriminating device, has detection device for detecting pathological image and inputting to-be-diagnosed image into network to discriminate result of malignant tumor	XIANG L; LI G; MA J	HUAIYIN TECHNOLOGY INST (HUIA-C)
		CN108765408-A; CN108765408-B	Method for constructing cancer pathology images of virtual case library based on convolutional neural network of multi-scale cancer detection system, involves obtaining pathology images after splicing to construct virtual cases library	HAO A; LI S; LIANG X; YANG W	HANGZHOU TONGHUI TECHNOLOGY CO LTD (HANG-Non-standard)
		CN108509991-A	Convolutional neural network-based liver pathology image classifying method, involves inputting to-be-classified liver pathology image, and comparing to-be-classified liver pathology image with image in convolutional neural network model	WANG G; YU Q; ZHANG X; LI Y	QINGDAO QUANWEI MEDICAL TECHNOLOGY CO (QING-Non-standard)
	Disease prediction models	WO2021021329-A1; EP3973539-A1	Medical image interpretation, e.g., for mammograms, involves feeding cropped pairs of images into deep learning model trained to make prediction of probability of disease state and generating prediction for each pair	MCKINNEY S; SIENIEK M; GODBOLE V; SHETTY S; ANTROPOVA N; GODWIN J; KELLY C; DE FAUW J	GOOGLE LLC (GOOG-C); GOOGLE LLC (GOOG-C)
		CN113782221-A	Self-training learning based disease prediction device for use in artificial intelligence technology field, has input module for inputting patient pathological data into target disease prediction model to obtain target disease prediction result	XU X	PINGAN TECHNOLOGY SHENZHEN CO LTD (PING-C)
	Computational pathology	US2019244347-A1; US11094058-B2	Method for computer aided phenotyping of pathology using enriched radiological dataset for quantitative imaging of anatomical region of patient, involves using machine learned classification approach to determine phenotype for pathology	BUCKLER A J; JOHNSON K; MA X; MOULTON K A; BUCKLER M A; VALTCHINOV V; PAIK D S	ELUCID BIOIMAGING INC (ELUC-Non-standard); ELUCID BIOIMAGING INC (ELUC-Non-standard)
		US2017046839-A1; WO2017096407-A1; US10176408-B2	System for analyzing pathology utilizing quantitative imaging, has non-transient storage medium including processor implementing analyzer module configured to utilize second set of algorithms to identify and characterize medical conditions	PAIK D S; BUCKLER A J; JOHNSON K; MA X; MOULTON K A	ELUCID BIOIMAGING INC (ELUC-Non-standard); PAIK D S (PAIK-Individual); BUCKLER A J (BUCK-Individual); JOHNSON K (JOHN-Individual); MA X (MAXX-Individual); MOULTON K A (MOUL-Individual); ELUCID BIOIMAGING INC (ELUC-Non-standard); PAIK D S (PAIK-Individual); BUCKLER A J (BUCK-Individual); JOHNSON K (JOHN-Individual); MA X (MAXX-Individual); MOULTON K A (MOUL-Individual)
	Pathological image analysis method	EP3531339-A1; US2019266486-A1; CN110197714-A; JP2019148950-A; US11276000-B2; EP3531339-B1	Image analysis method for analyzing image of tissue using deep learning algorithm of neural network structure, involves generating data indicating layer structure configuring tissue in analysis target image by deep learning algorithm	YAMADA K; HAKAMADA K; AIHARA Y; MASUMOTO K; SEKIGUCHI Y; JAIN K	SYSMEX CORP (SYSM-C); SYSMEX CORP (SYSM-C); SYSMEX CORP (SYSM-C); SYSMEX CORP (SYSM-C); SYSMEX CORP (SYSM-C)
		EP3486836-A1; US2019156481-A1; JP2019095853-A; CN109871735-A; US11074692-B2; US2021312627-A1	Method for analyzing image of tissue or cell using deep learning algorithm of neural network structure, involves generating data indicating region of cell nucleus in analysis target image by deep learning algorithm	SEKIGUCHI Y; HAKAMADA K; AIHARA Y; YAMADA K; MASUMOTO K; JAIN K; JAHN K	SYSMEX CORP (SYSM-C); SYSMEX CORP (SYSM-C); SYSMEX CORP (SYSM-C); SYSMEX CORP (SYSM-C); SYSMEX CORP (SYSM-C)
		CN107680088-A; US2019102878-A1; US10810735-B2	Method for analyzing medical image, involves obtaining medical image data, obtaining multi-scale training sample data by using depth neural network model according to consistency rule data and output result	ZHANG S; DUAN Q	BAIDU ON-LINE NETWORK TECHNOLOGY CO LTD (BIDU-C); BAIDU ONLINE NETWORK TECHNOLOGY BEIJING (BIDU-C)
	Intelligent pathological system	CN110767312-A	Artificial intelligence aided pathological diagnosis system, has memory for storing programs, where program includes steps of receiving final analysis report from specialist doctor and outputting final analysis report	PENG Z; YANG L; SHEN J; CUI L; CUI C	HANGZHOU DEEP INFORMATICS CO LTD (HANG-Non-standard)
		US2017352157-A1; US10346975-B2	Non-transitory computer-readable storage device for predicting low infiltrating lymphocyte density, has set of instructions for controlling diagnosis system to generate treatment plan based on classification and radiological image	MADABHUSHI A; VELCHETI V; OROOJI M; RAKSHIT S; ALILOU M; BEIG N	UNIV CASE WESTERN RESERVE (UCWR-C); UNIV CASE WESTERN RESERVE (UCWR-C)
		US2017193175-A1; US10049770-B2	Non-transitory computer-readable storage device for predicting recurrence of non-small cell lung cancer, has set of instructions to control computer aided diagnosis system to classify region of tissue as non-recurrence or recurrence region	MADABHUSHI A; WANG X; VELCHETI V	UNIV CASE WESTERN RESERVE (UCWR-C); UNIV CASE WESTERN RESERVE (UCWR-C)
