# Supplementary material for: Identification of technology frontiers of artificial intelligence-assisted pathology based on patent citation network
Source: PLoS One. 2022 Aug 22;17(8):e0273355. doi: 10.1371/journal.pone.0273355 (PMC9394838; doi:10.1371/journal.pone.0273355)
Supplement: S2 File — (XLSX) [file pone.0273355.s002.xlsx]

## Sheet: DL
NCT Number	Title	Acronym	Status	Study Results	Conditions	Interventions	Outcome Measures	Sponsor/Collaborators	Gender	Age	Phases	Enrollment	Funded Bys	Study Type	Study Designs	Other IDs	Start Date	Primary Completion Date	Completion Date	First Posted	Results First Posted	Last Update Posted	Locations	Study Documents	URL
NCT05046366	Development of an Artificial Intelligence System for Intelligent Pathological Diagnosis and Therapeutic Effect Prediction Based on Multimodal Data Fusion of Common Tumors and Major Infectious Diseases in the Respiratory System Using Deep Learning Technology.		Recruiting	No Results Available	Artificial Intelligence|Deep Learning|Pathology, Molecular|Medical Informatics|Database|Lung Cancer|Pulmonary Tuberculosis|Covid19		The outcome of clinical diagnosis of suspected patients with lung cancer/pulmonary nodular (Benign/Malignant nodule).|The outcome of clinical diagnosis of suspected patients with pulmonary tuberculosis (Positive/Negative).|The outcome of clinical diagnosis of suspected patients with COVID-19 (Positive/Negative).|Treatment response of anti-cancer therapy at first evaluation in patients with lung c…	Wuhan Union Hospital, China	All	18 Years to 90 Years (Adult, Older Adult)		1000	Other	Observational	Observational Model: Cohort|Time Perspective: Prospective	[2021]IEC(491)	2021-10-01	2023-12-01	2024-12-01	2021-09-16		2021-11-16	Union Hospital, Tongji Medical College, Huazhong University of Science and Technology, Wuhan, Hubei, China		https://ClinicalTrials.gov/show/NCT05046366
NCT05221814	Pathological Classification of Pulmonary Nodules in Images Using Deep Learning		Recruiting	No Results Available	Lung Cancer|Artificial Intelligence	Diagnostic Test: gross pathologic photo based deep learning model	1. Pathological subtype|Area Under the Curve (AUC)	Jiangxi Provincial Cancer Hospital|Guangdong Provincial People's Hospital	All	18 Years to 80 Years (Adult, Older Adult)		2000	Other	Observational	Observational Model: Other|Time Perspective: Retrospective	2021ky228	2020-06-01	2022-06-01	2023-01-01	2022-02-03		2022-02-03	Guagndong Provincial People's Hospital, Guangzhou, Guangdong, China|Jiangxi Cancer Hospital, Nanchang, Jiangxi, China		https://ClinicalTrials.gov/show/NCT05221814
NCT04665102	Pilot Study on Deep Learning in the Eye	IDLE	Not yet recruiting	No Results Available	Central Serous Chorioretinopathy|Diabetic Retinopathy|Cataract	Other: Image classification using deep learning algorithm	Validation of Image classification by transfer learning algorithm	CRG UZ Brussel	All	18 Years to 100 Years (Adult, Older Adult)		120	Other	Observational	Observational Model: Cohort|Time Perspective: Retrospective	IDLE1000	2021-02-01	2021-12-01	2022-12-01	2020-12-11		2021-01-07			https://ClinicalTrials.gov/show/NCT04665102
NCT03822390	Diagnostic Performance of a Convolutional Neural Network for Diminutive Colorectal Polyp Recognition	POLAR	Completed	No Results Available	Artificial Intelligence|Colorectal Polyp	Device: CAD-CNN system	The accuracy of the CAD-CNN system for predicting histology of diminutive colorectal polyps (1-5mm) compared with the accuracy of the prediction of the endoscopist. Both the CAD-CNN system and the endoscopist will use NBI for their predictions.|The mean duration in seconds of the CAD-CNN system to make a per polyp diagnosis.|The mean number of attempts of the CAD-CNN to make a diagnosis per polyp…	Academisch Medisch Centrum - Universiteit van Amsterdam (AMC-UvA)|Bergman Clinics|Medical Centre Leeuwarden	All	18 Years and older (Adult, Older Adult)		292	Other	Observational	Observational Model: Cohort|Time Perspective: Prospective	W18_422	2018-10-16	2021-10-16	2021-10-16	2019-01-30		2021-12-29	Academic Medical Centre, Amsterdam, Noord-Holland, Netherlands		https://ClinicalTrials.gov/show/NCT03822390
NCT05058599	Reconstruction Technology to Auxiliary Diagnosis and Guarantee Patient Privacy		Recruiting	No Results Available	3D-reconstruction|Patient Privacy|Deep Learning|Digital Medicine	Diagnostic Test: DM	Diagnostic consistency	Sun Yat-sen University	All	Child, Adult, Older Adult		400	Other	Observational	Observational Model: Cohort|Time Perspective: Prospective	2021KYPJ77	2020-05-10	2021-09-20	2022-01-30	2021-09-28		2021-09-28	Zhongshan Ophthalmic Center, Guangzhou, Guangdong, China		https://ClinicalTrials.gov/show/NCT05058599
NCT04693078	Detection of Colonic Polyps Via a Large Scale Artificial Intelligence (AI) System		Completed	Has Results	Colonic Polyp	Device: AI polyp detection system based on deep learning	Number of Additional Polyps Detected by the DEEP System in Real Time Colonoscopy|The Rate of Adverse Events During the Study Attributed or Not to the Use of the DEEP System|Rate of False Positives (False Alarms) Per Colonoscopy|Colonoscopist User Experience While Using the DEEP System in a 5 Point Scale	Shaare Zedek Medical Center|Google LLC.	All	40 Years to 80 Years (Adult, Older Adult)	Not Applicable	100	Other|Industry	Interventional	Allocation: N/A|Intervention Model: Single Group Assignment|Masking: None (Open Label)|Primary Purpose: Screening	0309-19-SZMC	2020-05-18	2020-11-30	2020-12-30	2021-01-05	2021-03-03	2021-03-03	Digestive Diseases Institute, Shaare Zedek Medical Center, Jerusalem, Israel	"Study Protocol and Statistical Analysis Plan", https://ClinicalTrials.gov/ProvidedDocs/78/NCT04693078/Prot_SAP_000.pdf	https://ClinicalTrials.gov/show/NCT04693078
NCT04609163	Machine and Deep Learning for Congenital Diaphragmatic Hernia (CLANNISH)	CLANNISH	Not yet recruiting	No Results Available	Congenital Diaphragmatic Hernia	Other: data collection	Prediction of suprasystemic pulmonary hypertension|Prediction of death|Prediction of extracorporeal membrane oxygenation (ECMO)|Prediction of favorable response to extracorporeal membrane oxygenation (ECMO)|Prediction of favorable response to Fetoscopic Endotracheal Occlusion (FETO)	Fondazione IRCCS Ca' Granda, Ospedale Maggiore Policlinico	All	Child, Adult, Older Adult		26	Other	Observational	Observational Model: Cohort|Time Perspective: Retrospective	1790	2021-12-01	2022-03-01	2022-12-01	2020-10-30		2021-08-24			https://ClinicalTrials.gov/show/NCT04609163
NCT03746561	Automatic Diagnosis of Spinal Stenosis on CT	ASSIST	Unknown status	No Results Available	Spinal Stenosis	Diagnostic Test: deep learning	diagnostic accuracy of deep learning|Diagnostic Performance of deep learning	Shanghai 10th People's Hospital|Brigham and Women's Hospital|Shanghai East Hospital|Shanghai Tongji Hospital, Tongji University School of Medicine	All	18 Years and older (Adult, Older Adult)		500	Other	Observational	Observational Model: Case-Only|Time Perspective: Retrospective	SHSY181022	2018-11-01	2019-04-01	2019-05-01	2018-11-19		2018-11-19			https://ClinicalTrials.gov/show/NCT03746561
NCT04763785	Development of a Keratoconus Detection Algorithm by Deep Learning Analysis and Its Validation on Eyestar Images	DKDA	Active, not recruiting	No Results Available	Keratoconus|Eye Diseases|Cataract|Corneal Ectasia	Device: Corneal tomography with Eyestar 900|Device: Corneal tomography with Pentacam|Device: Biometry with IOL-Master|Other: retrospective analysis, no intervention	Keratoconus identification|Feasibility in clinical practice	University Hospital Inselspital, Berne	All	Child, Adult, Older Adult		4800	Other	Observational	Observational Model: Cohort|Time Perspective: Prospective	DKDA-E900-2020	2021-05-11	2023-06-01	2023-12-01	2021-02-21		2021-09-30	Universit盲tsklinik f眉r Augenheilkunde, Inselspital, Bern, Switzerland		https://ClinicalTrials.gov/show/NCT04763785
NCT04490343	Detection of Urinary Stones on ULDCT With Deep-learning Image Reconstruction Algorithm	URO DLIR	Unknown status	No Results Available	Urolithiasis|Urinary Tract Stones|Renal Colic|Deep Learning Reconstruction	Diagnostic Test: Abdominopelvic low dose CT	Accuracy between low dose CT using DLIR reconstruction and low dose CT without DLIR reconstruction for the detection of urinary tract stones	Centre Hospitalier Universitaire, Amiens	All	18 Years and older (Adult, Older Adult)	Not Applicable	100	Other	Interventional	Allocation: N/A|Intervention Model: Single Group Assignment|Masking: None (Open Label)|Primary Purpose: Diagnostic	PI2020_843_0053	2020-07-21	2022-07-01	2022-07-01	2020-07-29		2020-07-29	CHU Amiens, Amiens, France		https://ClinicalTrials.gov/show/NCT04490343
NCT02929641	Evalution of Optical Enhancement With Magnification for Polyop Histology		Unknown status	No Results Available	Colorectal Polyps		To evaluated the accuracy of i-scan OE system with magnification endoscopy on real-time predicting the pathology types of colorectal polyps.|To evaluate whether the diagnostic value of OE with magnification can meet the thresholds of "resect-and-discard" and "diagnose-and-leave" strategies outlined by Preservation and Incorporation of Valuable Endoscopic Innovations (PIVI) document.|To assess the…	Shandong University	All	18 Years to 80 Years (Adult, Older Adult)		100	Other	Observational	Observational Model: Cohort|Time Perspective: Prospective	2016SDU-QILU-14	2016-08-01	2017-12-01	2018-02-01	2016-10-11		2017-12-27	Department of Gastroenterology, Qilu Hospital, Shandong University, Jinan, Shandong, China		https://ClinicalTrials.gov/show/NCT02929641
NCT05381064	Effect of a Deep Learning-based Bile Duct Scanning System on the Diagnostic Accuracy of Common Bile Duct Stones During Examination by Novice Ultrasound Endoscopists		Not yet recruiting	No Results Available	Common Bile Duct Stones	Device: artificial intelligence assistance system	Accuracy of diagnosis of common bile duct stones in patients with low and intermediate risk by novice combined with AI-assisted and expert|Sensitivity, specificity, NPV, and PPV for the diagnosis of common bile duct stones in low and intermediate risk patients|Detection rate of gallstone lesions|Missed detection rate of gallstone lesions|Detection rate of bile duct lesions(all bile duct lesions i…	Renmin Hospital of Wuhan University	All	18 Years and older (Adult, Older Adult)	Not Applicable	184	Other	Interventional	Allocation: Randomized|Intervention Model: Crossover Assignment|Masking: Double (Participant, Outcomes Assessor)|Primary Purpose: Diagnostic	EA-22-004	2022-06-01	2023-12-01	2024-01-01	2022-05-19		2022-05-19		"Study Protocol, Statistical Analysis Plan, and Informed Consent Form", https://ClinicalTrials.gov/ProvidedDocs/64/NCT05381064/Prot_SAP_ICF_000.pdf	https://ClinicalTrials.gov/show/NCT05381064
NCT04921488	Interest of Artificial Intelligence in Cancer Screening Colonoscopy	IA COLO	Not yet recruiting	No Results Available	Colonoscopy|Colorectal Neoplasms|Intestinal Polyps|Deep Learning	Device: screening colonoscopy	Estimation of the sensitivity of the automatic characterization system CAD EYE.|Estimation of the CAD EYE specificity|Comparison of the average number of polyps detected per patient between a colonoscopy assisted by the CAD EYE system and a colonoscopy performed without this assistance.|Compare the diagnostic performance to determine the malignancy of polyps between the automated colonic polyp de…	University Hospital, Bordeaux	All	18 Years and older (Adult, Older Adult)	Not Applicable	200	Other	Interventional	Allocation: N/A|Intervention Model: Single Group Assignment|Masking: None (Open Label)|Primary Purpose: Diagnostic	CHUBX 2020/46	2021-09-01	2022-09-01	2022-12-01	2021-06-10		2021-06-10	Centre Hospitalier Universitaire de Bordeaux, Talence, France		https://ClinicalTrials.gov/show/NCT04921488

## Sheet: Others
Molecular pathology
NCT Number	Title	Acronym	Status	Study Results	Conditions	Interventions	Outcome Measures	Sponsor/Collaborators	Gender	Age	Phases	Enrollment	Funded Bys	Study Type	Study Designs	Other IDs	Start Date	Primary Completion Date	Completion Date	First Posted	Results First Posted	Last Update Posted	Locations	Study Documents	URL
NCT04217044	Histopathology Images Based Prediction of Molecular Pathology in Glioma Using Artificial Intelligence		Recruiting	No Results Available	Glioma	Diagnostic Test: Histopathology images based prediction of molecular pathology	AUC of prediction performance	The First Affiliated Hospital of Zhengzhou University|Sun Yat-sen University		All	1 Year to 95 Years 聽 (Child, Adult, Older Adult)		3000	Other	Observational	Observational Model: Cohort|Time Perspective: Other	GliomaAI-3	2017-01-01	2027-01-01	2027-06-01	2020-01-03		2021-02-08	Department of Neurosurgery, First Affiliated Hospital of Zhengzhou University, Zhengzhou, Henan, China		https://ClinicalTrials.gov/show/NCT04217044
IHC
NCT Number	Title	Acronym	Status	Study Results	Conditions	Interventions	Outcome Measures	Sponsor/Collaborators	Gender	Age	Phases	Enrollment	Funded Bys	Study Type	Study Designs	Other IDs	Start Date	Primary Completion Date	Completion Date	First Posted	Results First Posted	Last Update Posted	Locations	Study Documents	URL
NCT04695015	Research of Pathological Imaging Diagnosis of Ocular Tumors Based on New Artificial Intelligence Algorithm		Not yet recruiting	No Results Available	Melanoma (Skin)|Melanoma in Situ|Nevus Eye|Sebaceous Gland Carcinoma of the Eyelid|Basal Cell Carcinoma|Squamous Cell Carcinoma in Situ|Ocular Tumor		To compare the diagnostic accuracy of OPAL and IHC for melanoma and other tumors.	Peking University	All	Child, Adult, Older Adult		100	Other	Observational	Observational Model: Case-Control|Time Perspective: Prospective	IRB00006761-M2020434	2020-12-31	2022-06-01	2022-06-01	2021-01-05		2021-01-05			https://ClinicalTrials.gov/show/NCT04695015
